# Supplementary material for: Acceptance of Rubella-Containing Vaccine and Factors Associated with Acceptance among Women of Reproductive Age in China: A Cross-Sectional Study
Source: Vaccines (Basel). 2024 Oct 8;12(10):1153. doi: 10.3390/vaccines12101153 (PMC11511206; doi:10.3390/vaccines12101153)
Supplement: Supplementary file 1 [file vaccines-12-01153-s001.zip]

Archive with 1 entries (1 files):
- vaccines-3201376-supplementary.pdf
